# Supplementary material for: Dialogic Social Impact Analysis of Companies and Organizations (DSIACO): A pioneer model for evaluating social impact of companies and organizations
Source: PLoS One. 2025 Oct 27;20(10):e0334833. doi: 10.1371/journal.pone.0334833 (PMC12558549; doi:10.1371/journal.pone.0334833)
Supplement: S5 File — (XLSX) [file pone.0334833.s005.xlsx]

## Sheet: Articles further analysed
Number	Query	SESI	COCREATION	DIMENSION 1	DIMENSION 2	DIMENSION 3	Authors	Article Title	Source Title	Author Keywords	Keywords Plus	Abstract	DOI Link
1	Query 01	0	0	1	1	1	Brzustewicz, P; Escher, I; Hatami, A; Hermes, J; Keranen, A; Ulkuniemi, P	Emergence of social impact in company-NGO relationships in corporate volunteering	JOURNAL OF BUSINESS RESEARCH	Social impact; Business relationships; Corporate volunteering; Value creation; Company -NGO relationship	VALUE CO-CREATION; COLLABORATIVE VALUE CREATION; BUSINESS RELATIONSHIPS; EMPLOYEE; METHODOLOGY; NONPROFITS; FRAMEWORK; SUPPORT; MARKETS	Companies increasingly engage in corporate volunteering (CV), in which employees are encouraged to partake in societally beneficial activities that are organized by their employer in collaboration with non-governmental organizations (NGOs). In addition to direct effects for CV beneficiaries, company-NGO relationships in CV also generate a variety of effects through the individuals and organizatio…	http://dx.doi.org/10.1016/j.jbusres.2021.11.089
2	Query 01	0	1	1	1	0	Lombardo, G; Mazzocchetti, A; Rapallo, I; Tayser, N; Cincotti, S	Assessment of the Economic and Social Impact Using SROI: An Application to Sport Companies	SUSTAINABILITY	corporate social responsibility; social return on investment; social impact; theory of change; SROI; football; soccer; sport	RETURN	This paper evaluates the social impact of a football club and its philanthropic organization on the local community and its stakeholders, namely supporters, sponsors, players, and shopkeepers. The methodology used is the Social Return on Investment (SROI). SROI methodology includes all the beneficiaries that are beyond the scope of the company's accounting and its fiscal and financial statements.…	http://dx.doi.org/10.3390/su11133612
3	Query 01	0	0	0	0	0	Cerioni, E; Marasca, S	The Methods of Social Impact Assessment: The State of the Art and Limits of Application	QUALITY-ACCESS TO SUCCESS	corporate social responsibility; social impact; social impact assessment method; sustainability performance; limits of application	CORPORATE SUSTAINABILITY; RESPONSIBILITY; INVESTMENT; RETURN; MANAGEMENT; INTEGRATION	More and more attention is being paid to scholars and companies as regards to the phenomenon of Corporate Social Responsibility (CSR) and to the measurement of social impact. The object of this review is to present and to shed light on social impact assessment methods and their limits that still today are present in literature. The descriptive review highlights that there is different classificat…
4	Query 01	1	1	1	1	1	Morla-Folch, T; Simon, AA; de Freitas, AB; Hernandez-Lara, AB	The Mondragon Case: Companies Addressing Social Impact and Dialogic Methodologies	INTERNATIONAL JOURNAL OF QUALITATIVE METHODS	Action research; case study; community based research; emancipatory research; methods in qualitative inquiry; social justice	WORKER COOPERATIVES; GOVERNANCE; SCIENCE	Mondragon Cooperative (MC) is one of the most outstanding examples of worker cooperatives in history. It has maintained its cooperative values along its trajectory, being competitive in the international market since 1956, under the motto: 'Humanity at work'. Recently, scientific research has focused on impact, which has led to the emergence of the Successful Cooperative Actions (SCAs). Based on …	http://dx.doi.org/10.1177/16094069211058614
5	Query 01	0	0	0	0	0	Croce, A; Ughetto, E; Scellato, G; Fontana, F	Social impact venture capital investing: an explorative study	VENTURE CAPITAL	Social impact investing; venture capital; entrepreneurial finance; growth patterns; ventures	RESPONSIBLE INVESTMENT; ASSESSING MISSION; PERFORMANCE; FINANCE	In this paper, we look at venture capital funds that invest in enterprises striving to achieve a positive societal impact (SIVCs). We observe that SIVCs are likely to pursue two different investment strategies. On the one hand, they select companies with negative profitability results but interesting growth patterns. On the other hand, they do not disregard more established companies with profits…	http://dx.doi.org/10.1080/13691066.2021.1982069
6	Query 01	1	0	1	1	1	Aranda, J; Zambrana-Vasquez, D; Del-Busto, F; Cirez, F	Social Impact Analysis of Products under a Holistic Approach: A Case Study in the Meat Product Supply Chain	SUSTAINABILITY	social life cycle assessment; circular economy; social impact assessment; sustainability; meat supply chain	LIFE CYCLE ASSESSMENT	Social impact assessment of products can be approached through different methodologies that need to be adapted to the particularities and features of the studied subject. Thus, the Social Life Cycle Assessment methodology can be used to assess different innovative practices of product manufacturing, under a circular economy approach, by identifying potential positive as well as negative impacts a…	http://dx.doi.org/10.3390/su132112163
7	Query 01	0	0	0	0	0	del Barrio-Tellado, MJ; Herrero-Prieto, LC; Murray, C	Audience success or art for art's sake? Efficiency evaluation of dance companies in the United States	NONPROFIT MANAGEMENT & LEADERSHIP	dance companies; efficiency evaluation; network-DEA; performing arts management	PERFORMING-ARTS; TECHNICAL EFFICIENCY; CROWDING-OUT; NETWORK-DEA; THEATERS; IMPACT; DONATIONS; GRANTS	Our aim is to evaluate the performance of American dance companies, considering that the production process may be subdivided into consecutive stages consisting of fundraising, artistic production, and social impact. A three-stage network-Data Envelopment Analysis model is applied which takes account of the links between stages in the form of intermediate inputs/outputs and provides an overall in…	http://dx.doi.org/10.1002/nml.21411
8	Query 01	0	0	1	1	1	Pack, AT; Rose Phipps, E; Mattson, CA; Dahlin, EC	Social Impact in Product Design, An Exploration of Current Industry Practices	JOURNAL OF MECHANICAL DESIGN	design for humans; design for X; product development; sustainable design; user-centered design	SUSTAINABILITY; TOOLS	Though academic research for identifying and considering the social impact of products is emerging, additional insights can be gained from engineers who design products every day. This paper explores current practices in industries used by design engineers to consider the social impact of products. Forty-six individuals from 34 different companies were interviewed to discover what disconnects exi…	http://dx.doi.org/10.1115/1.4045448
9	Query 01	0	0	1	0	0	Pfajfar, G; Shoham, A; Malecka, A; Zalaznik, M	Value of corporate social responsibility for multiple stakeholders and social impact-Relationship marketing perspective	JOURNAL OF BUSINESS RESEARCH	CSR; Relationship marketing; Relationship quality; Commitment; Social impact; Stakeholder theory	RELATIONSHIP QUALITY; ORGANIZATIONAL COMMITMENT; FINANCIAL PERFORMANCE; CUSTOMER SATISFACTION; PREDICTIVE-VALIDITY; VALUE CREATION; MEDIATING ROLE; CSR; SUSTAINABILITY; TRUST	Despite extensive corporate social responsibility (CSR) literature most of research has examined corporate performance as its only outcome. We aim to fill this gap by assessing companies' perceptions of their CSR ac-tivities' benefits for society and specific stakeholders. We discuss societal trends such as diversity and inclusion embedded in employee-focused CSR conceptualization as a prerequisi…	http://dx.doi.org/10.1016/j.jbusres.2022.01.051
10	Query 01	0	0	1	1	0	Gulakov, I; Vanclay, F; Arts, J	Modifying social impact assessment to enhance the effectiveness of company social investment strategies in contributing to local community development	IMPACT ASSESSMENT AND PROJECT APPRAISAL	Environmental impact assessment; community development agreement; strategic social investment; community engagement; extractive industries and society; International Finance Corporation Performance Standards	PROJECT-INDUCED DISPLACEMENT; HUMAN-RIGHTS; REGIONAL-DEVELOPMENT; RUSSIAN-FEDERATION; LICENSE; OPERATE; RESPONSIBILITY; RESETTLEMENT; RESILIENCE; ENGAGEMENT	Good practice social impact assessment (SIA) should lead to improved local community development outcomes. However, the social benefits alleged to flow from projects are often not as evident to affected communities as the project's adverse impacts. Projects still give inadequate attention to social issues and fail to achieve social development outcomes. Using a prominent gas project in Russia, th…	http://dx.doi.org/10.1080/14615517.2020.1765302
11	Query 01	0	0	0	1	1	Kolomiets, O	Social Responsibility of Mining Companies and Indigenous People of Chukotka	ETUDES INUIT STUDIES	Chukotka; Indigenous people; mineral extraction; cooperation; corporate responsibility; social impact		Major mining companies claim that they are implementing corporate policies that maintain ancestral habitats, respect traditional management of natural resources, and improve the quality of life of indigenous people in Chukotka. At the same time, people of Chukotka are becoming aware of the importance and inevitability of the development of underground mining in the region. However, the coexistenc…
12	Query 01	1	0	1	1	1	Cassano, R; Fornasari, T	Non-Financial Communication in Health Care Companies: A Framework for Social and Gender Reporting	SUSTAINABILITY	gender report; gender budgeting; gender auditing; social reporting; health care companies; social and gender reporting	SUSTAINABILITY; DIVERSITY; SECTOR; RISK; ORGANIZATIONS; GOVERNANCE; LEGITIMACY; DISCLOSURE; MANAGEMENT; EQUALITY	Social and gender reporting in the public sector has a double purpose: analyzing the social impact produced by the bodies of the public administration (PA), highlighting the reflection of their activity on women and men (gender auditing), and developing a series of policies aimed at achieving gender balance (gender budgeting), in order to provide useful indications of evolution, with respect to S…	http://dx.doi.org/10.3390/su15010475
13	Query 01	0	1	0	1	1	Pahmi, P; Gunawan, B; Iskandar, J; Soemarwoto, R	Reverse Social Impact of Oil Palm Plantation Expansion: A Study of Three Communities in Jambi, Indonesia	FOREST AND SOCIETY	Reverse social impact; Oil palm plantation; Indigenous people; Suku Anak Dalam; Transmigration; Jambi Malay	FOREST; BIODIESEL; PEOPLE; GENDER	Studies on the social impacts of oil palm development have focused on various communities with distinct characteristics. Due to the rarity of comparative investigations, this study aimed to examine the impact of oil palm plantation expansion on the Suku Anak Dalam, Jambi Malay, and the Javanese transmigrant, the three communities with different socio-economic characteristics. In-depth interviews …	http://dx.doi.org/10.24259/fs.v7i1.24803
14	Query 01	1	0	0	0	1	Casanovas-Rubio, MD; Ramos, G; Armengou, J	Minimizing the Social Impact of Construction Work on Mobility: A Decision-Making Method	SUSTAINABILITY	mobility; construction work; multi-criteria decision-making; multi-attribute utility theory; social impact assessment; emergency vehicles; mass transit; individual transport; bicycles; pedestrians	SUSTAINABILITY ASSESSMENT; CRITERIA APPLICATION; PERFORMANCE; EMISSIONS; SELECTION; PROJECTS; SYSTEM; COST; TOOL	Minimising the impacts of construction work on mobility, especially in urban areas, is a major issue for local authorities and construction planners that has not been sufficiently studied. This paper proposes a deterministic decision-making method for quantifying the impacts of construction work on mobility, including emergency vehicles, mass transit, individual transport, bicycles, and pedestria…	http://dx.doi.org/10.3390/su12031183
15	Query 01	0	1	0	1	1	Satyro, WC; de Almeida, CMVB; Pinto, MJA; Contador, JC; Giannetti, BF; de Lima, AF; Fragomeni, MA	Industry 4.0 implementation: The relevance of sustainability and the potential social impact in a developing country	JOURNAL OF CLEANER PRODUCTION	Industry 4; 0; Sustainability; Consumer; Lifestyle; Behavior; Networks	SPECIAL SECTION; OPERATIONS MANAGEMENT; SMART PRODUCTION; SUPPLY CHAIN; FUTURE; DRIVERS; CONTEXT; TRENDS	This study expands the technical approach that dominates the academic literature on Industry 4.0, identifying relevant benefits and challenges for its implementation process, assessing the relevance of sustainability in Industry 4.0 and analyzing its potential social impact in a developing country. Using a survey-based methodology, specialists on Industry 4.0 from multinationals and national comp…	http://dx.doi.org/10.1016/j.jclepro.2022.130456
16	Query 01	1	1	0	1	1	Pasaribu, SI; Vanclay, F	Children's Rights in the Indonesian Oil Palm Industry: Improving Company Respect for the Rights of the Child	LAND	business and human rights; human rights impact assessment; human rights based approach; social impact assessment; environmental; social and governance factors (ESG); corporate social responsibility; social life cycle assessment; no deforestation; no peat; no exploitation (NDPE); due diligence; extractivism	PROJECT-INDUCED DISPLACEMENT; SOCIAL IMPACT ASSESSMENT; CORPORATE SUSTAINABILITY; ECOSYSTEM SERVICES; TRADE-OFFS; RESPONSIBILITY; DISCOURSES; LEGITIMACY; CHALLENGES; PRINCIPLES	Although companies have many direct and indirect impacts on the lives of children, discussion of the responsibility of business to respect the rights of children has primarily focused on child labor. Using UNICEF's Children's Rights and Business Principles as a framework for our analysis, we considered the activities of oil palm plantation companies operating in Indonesia. Our data come from key …	http://dx.doi.org/10.3390/land10050500
17	Query 01	0	0	0	1	1	Liute, A; De Giacomo, MR	The environmental performance of UK-based B Corp companies: An analysis based on the triple bottom line approach	BUSINESS STRATEGY AND THE ENVIRONMENT	B Corp; certification; environmental performance; greenwashing; trade-off; triple bottom line	CORPORATE SUSTAINABILITY; SOCIAL-RESPONSIBILITY; CERTIFICATION; STRATEGY; GREEN; MODEL; FIRMS; VIEW	The B Corp certification recognizes high social and environmental performance in business. This performance is measured in five pillars-Governance, Workers, Community, Environment, and Customers-but with no minimum threshold per pillar. This allows companies to choose those impact areas where they want to perform well. This study, based on the triple bottom line theory, analyses the environmental…	http://dx.doi.org/10.1002/bse.2919
18	Query 01	1	0	0	1	1	Rafiaani, P; Kuppens, T; Thomassen, G; Van Dael, M; Azadi, H; Lebailly, P; Van Passel, S	A critical view on social performance assessment at company level: social life cycle analysis of an algae case	INTERNATIONAL JOURNAL OF LIFE CYCLE ASSESSMENT	Algae; CO2; Life cycle; Social indicator; Sustainability	SUBCATEGORY ASSESSMENT METHOD; BIO-BASED PLASTICS; PART 1; BIOFUEL PRODUCTION; FAIR-WAGE; SUSTAINABILITY; BIODIESEL; IMPACTS; CHALLENGES; FRAMEWORK	Purpose Social indicators are not easy to be quantitatively analyzed, although at the local scale, the social impacts might be relevant and important. Using the existing approaches for both quantitative and semi-qualitative measurements, this study aims to assess the social impacts of a company working on algae production systems in Belgium through social life cycle analysis (SLCA). By highlighti…	http://dx.doi.org/10.1007/s11367-019-01702-x
19	Query 01	1	1	1	1	1	Martinez, N; Komendantova, N	The effectiveness of the social impact assessment (SIA) in energy transition management: Stakeholders' insights from renewable energy projects in Mexico	ENERGY POLICY	Social impacts; Impact assessment; Renewable energy; Energy transitions; Sociotechnical transitions	WIND ENERGY; ACCEPTANCE RESEARCH; CLIMATE-CHANGE; POWER; STATE; IMPLEMENTATION; PARTICIPATION; PERSPECTIVE; REGION; EIA	Social opposition to renewable energy (RE) projects has become a significant issue both for the deployment of RE technologies and the social justice of this process. However, the policy tools oriented to address this issue have received little research attention, particularly in the Global South. Thus, this research analyses the effectiveness of the social impact assessment (SIA) in Mexico's RE s…	http://dx.doi.org/10.1016/j.enpol.2020.111744
20	Query 01	1	1	0	1	1	Kuasoski, M; Doliveira, SLD; Silva, AQ; Panhoca, L; Shevchenko, I	Sustainable practices of the red ceramic industry and its influence on local communities	JOURNAL OF CLEANER PRODUCTION	Red ceramic; Pottery production steps; Clay extraction impact; Sustainability practices; Social impact; Environmental impact	LIFE-CYCLE ASSESSMENT; TILES	The purpose of the study presented in this article was to identify and summarize the sustainable practices adopted by producers of the red ceramic in a process of extraction and transportation of clay in a specific region. Initially designed as descriptive, the research combines bibliographic review with data collection, followed by qualitative and quantitative methods. The study sample was colle…	http://dx.doi.org/10.1016/j.jclepro.2020.121765
21	Query 01	0	0	1	0	0	Meqdadi, O; Johnsen, TE; Pagell, M	Relationship configurations for procuring from social enterprises	INTERNATIONAL JOURNAL OF OPERATIONS & PRODUCTION MANAGEMENT	Social procurement; Social impact; Social enterprises; Supply network; Quadratic relationship	EMERGING DISCOURSE INCUBATOR; OPERATIONS MANAGEMENT; SUPPLIER; TRUST; SUSTAINABILITY; BUSINESS; TRIADS; NETWORK; CHAINS; POWER	Purpose This paper explores how the procurement function initiates and develops relationships with social enterprises that are intended to induce social impact in the supply networks of for-profit firms. Design/methodology/approach The paper utilises an in-depth case study involving a focal company, first-tier supplier, nongovernmental organisation and four social enterprises. Findings Tension mi…	http://dx.doi.org/10.1108/IJOPM-07-2019-0523
22	Query 01	0	0	0	1	1	Da Silva, GDP	Powering corporate citizenship: assessing corporate social responsibility of hydroelectric companies in Canada	IMPACT ASSESSMENT AND PROJECT APPRAISAL	Social sustainability; hydropower; social reporting; sustainable energy; energy governance		Hydroelectric stations are a renewable source of electricity, but social and environmental impacts have been hindering social acceptance of new projects. The hydroelectricity sector has been investing heavily in sustainability marketing and social responsibility to improve the sector perceptions among shareholders and minimize public scrutiny. This paper examines corporate social responsibility (…	http://dx.doi.org/10.1080/14615517.2021.1893927
23	Query 01	0	0	0	1	0	Viviers, S; de Villiers, J	Impact investments that have stood the test of time: Historical Homes of South Africa (1966-2020)	JOURNAL OF SUSTAINABLE FINANCE & INVESTMENT	Business model; Cape Dutch architecture; financial return; immovable cultural heritage; impact investments; impact-first impact investor; legitimacy; partnerships; social impact; tourism		Long before the term 'impact investment' was coined, Historical Homes of South Africa Limited was established in 1966. This company bought memorable historical buildings that could otherwise have been demolished, restored them, and rented them out at commercial rates. By preserving cultural heritage, they encourage tourism and hence economic growth. As an impact-first impact investor Historical H…	http://dx.doi.org/10.1080/20430795.2021.1891780
24	Query 01	1	0	0	1	1	Hofflinger, A; Nahuelpan, H; Boso, A; Millalen, P	Do Large-Scale Forestry Companies Generate Prosperity in Indigenous Communities? The Socioeconomic Impacts of Tree Plantations in Southern Chile	HUMAN ECOLOGY	Planted forest; Land use change; Rural development; Local communities; Socioeconomic impacts; Mapuche indigenous communities; Southern Chile	POLITICAL-ECONOMY; PRIMITIVE ACCUMULATION; LAND CONCESSIONS; LABOR	Since the 1980s, forest plantations have expanded globally in response to commercial demand for wood products. Research has focused mainly on the economic and environmental impacts (carbon reduction) of the forestry industry. However, our research focuses on the social impact of large-scale forestry plantations, particularly the effect of the expansion of tree plantations on local communities. We…	http://dx.doi.org/10.1007/s10745-020-00204-x
25	Query 01	0	0	1	0	0	Wiefek, J; Heinitz, K	The Common Good Balance Sheet and Employees' Perceptions, Attitudes and Behaviors	SUSTAINABILITY	micro-CSR; economy for the common good; job satisfaction; pay level satisfaction; job demands; work meaningfulness; organizational identification; perceived organizational support; organizational citizenship behavior; SMEs	CORPORATE SOCIAL-RESPONSIBILITY; ORGANIZATIONAL CITIZENSHIP BEHAVIOR; MEANINGFUL WORK; CSR; COMPANIES; SUPPORT	The Common Good Balance Sheet (CGB) is an instrument to measure a company's contribution to the common good. In our study, we investigate whether employees from companies with higher CBG scores perceive more corporate social responsibility than employees from companies with lower CBG scores and whether relationships can be found between the achieved CGB scores and employees' job-related attitudes…	http://dx.doi.org/10.3390/su13031592
26	Query 01	1	1	1	1	1	Osorio-Tejada, JL; Llera-Sastresa, E; Scarpellini, S; Morales-Pinzon, T	Social Organizational Life Cycle Assessment of Transport Services: Case Studies in Colombia, Spain, and Malaysia	SUSTAINABILITY	S-LCA; social organizational LCA; freight services; road transport; industrial ecology		Freight operations are relevant for economies but can negatively impact society due to the performance of activities related to fuel production, vehicle manufacturing, and infrastructure construction. This study applies the social organizational life cycle assessment (SO-LCA) methodology to analyze the social performance of companies involved in the supply chain of road transport companies locate…	http://dx.doi.org/10.3390/su141610060
27	Query 01	0	0	1	1	1	Braig, P; Edinger-Schons, LM	From Purpose to Impact - An Investigation of the Application of Impact Measurement and Valuation Methods for Quantifying Environmental and Social Impacts of Businesses	SUSTAINABLE PRODUCTION AND CONSUMPTION	Impact Measurement and Valuation (IMV); Industry Self-Regulation; Sustainability Accounting; Social Impact; Evidence-Based Sustainability Management; Corporate Responsibility; Expert Interviews	SUSTAINABILITY ASSESSMENT; MANAGEMENT; OPERATE; LICENSE; LINK	Currently, a group of companies is developing new methods of Impact Measurement and Valuation (IMV) which may soon become accepted standards. This paper investigates the current status quo of the application of IMV approaches, defined as a set of tools and methodologies that enable companies to identify, measure, and manage their non-financial, i.e., social and environmental impacts. Specifically…	http://dx.doi.org/10.1016/j.spc.2020.04.006
28	Query 01	0	0	1	1	0	Kim, Y	Certified corporate social responsibility? The current state of certified and decertified B Corps	CORPORATE SOCIAL RESPONSIBILITY AND ENVIRONMENTAL MANAGEMENT	B Impact Assessment; B Lab; certified B Corp; corporate social responsibility; third&#8208; party certification	SIGNALING THEORY; ISO 26000; SUSTAINABILITY; CERTIFICATION; OPPORTUNITIES; STAKEHOLDERS; IMPACT	In the age of accountability, companies are asked to communicate the social impact of their operations. Assessed by a nonprofit organization, B Lab, the B Impact Assessment (BIA) score is a rapidly growing third-party evaluation for for-profit companies. Using the publicly available 4061 company data provided by B Lab that spans across from 2007 to early 2020, this study provides the current stat…	http://dx.doi.org/10.1002/csr.2147
29	Query 01	0	1	0	0	0	Uribarrena, RB	Improving efficiency in public procurement processes with the social accounting	CIRIEC-ESPANA REVISTA DE ECONOMIA PUBLICA SOCIAL Y COOPERATIVA	Public Procurement; Social Metrics; Social Impact; Social Efficiency; Social Accounting	SUSTAINABLE PROCUREMENT; INNOVATION; BUSINESS	Objectives Current legislation allows including social issues in public contracting processes, which account for more than 15% of GDP in European Countries, hence the interest of this study, which defines the procedures for a socially efficient public procurement. Procurement procedures conducted from the public sector not only have the objective to provide goods and services, but they are also, …	http://dx.doi.org/10.7203/CIRIEC-E.100.18109
30	Query 01	1	1	1	1	1	Sinha, SN; Chaudhari, T	Impact of CSR on learning outcomes	MANAGEMENT OF ENVIRONMENTAL QUALITY	Social impact; Corporate social responsibility; CSR strategy; Impact of CSR; Impact of CSR on society	CORPORATE SOCIAL-RESPONSIBILITY; BUSINESS GROUP AFFILIATION; INTERNATIONAL DIVERSIFICATION; FINANCIAL PERFORMANCE; MEDIATING ROLE; FIRM; GOVERNANCE; ETHICS; MARKETS; BIAS	Purpose - The purpose of this paper is to examine the impact of CSR initiative of ITC Limited on the stakeholders especially impact on the learning outcome of primary school students. The research further attempts to discover the level of impact of CSR on learning outcomes. Design/methodology/approach - The data were collected from the rural areas of Pune in the state of Maharashtra and Mysuru in…	http://dx.doi.org/10.1108/MEQ-02-2018-0039
31	Query 01	0	0	1	1	1	Magomedova, N; Roig, LC; Bastida-Vialcanet, R	Innovation applied to facing of enterprises social economy. A case of impact investment	CIRIEC-ESPANA REVISTA DE ECONOMIA PUBLICA SOCIAL Y COOPERATIVA	Impact investment; social and environmental impact; social enterprise; social finance; third sector	BONDS	The economic and financial crisis of 2008 caused a significant mistrust to the capitalist system. After the crisis, different initiatives of capital investors emerged to direct their investments to organizations and projects that would have a social and / or environmental impact. Among management scholars and practitioners such investments are known as impact investments. Impact investments repre…	http://dx.doi.org/10.7203/CIRIEC-E.98.13212
32	Query 01	0	0	0	0	0	Aaen, SB; Hansen, AM; Kladis, A	Social no-go factors in mine site selection	EXTRACTIVE INDUSTRIES AND SOCIETY-AN INTERNATIONAL JOURNAL	Social impacts; Mine site screening; Human rights; Social no-go factors	IMPACT ASSESSMENT; RISK	When mining companies screen the attractiveness of potential mine sites (greenfield projects), the focus is typically on factors within the fields of geology, mining design, metallurgy, infrastructure, logistics, environment, and politics. Each category has `no-go factors', the occurrence of which makes the company avoid activities in an area. However, social factors are not often part of the equ…	http://dx.doi.org/10.1016/j.exis.2021.100896
33	Query 01	0	0	0	1	0	Fauzi, RT; Lavoie, P; Tanguy, A; Amor, B	On the possibilities of multilevel analysis to cover data gaps in consequential S-LCA: Case of multistory residential building	JOURNAL OF CLEANER PRODUCTION	Multilevel; Consequential; S-LCA; Multistory; Building	LIFE-CYCLE ASSESSMENT; INDOOR ENVIRONMENTAL-QUALITY; CANADIAN FOREST SECTOR; CONSTRUCTION-INDUSTRY; SOCIAL IMPACTS; OCCUPATIONAL-SAFETY; ABORIGINAL PEOPLES; MANAGEMENT; HEALTH; QUEBEC	Building is affiliated with much of the social impact and benefits. However, for long term assessments that can capture indirect consequences, the current common attributional approach is lacking. The challenge become more obvious with large data amounts required to perform social life cycle assessment (S-LCA), and often less representative non site-specific data must be used to fill data gaps. T…	http://dx.doi.org/10.1016/j.jclepro.2022.131666
34	Query 01	0	1	0	1	0	Ogwang, T; Vanclay, F; van den Assem, A	Impacts of the oil boom on the lives of people living in the Albertine Graben region of Uganda	EXTRACTIVE INDUSTRIES AND SOCIETY-AN INTERNATIONAL JOURNAL	Social impact assessment; Project-induced displacement and resettlement; Sustainable livelihoods; Social license to operate; Resource curse; Extractive industries and society	RESOURCE CURSE; EXTRACTIVE INDUSTRIES; SOCIAL IMPACTS; CONFLICT; PROJECTS; COUNTRIES; RISKS; WILL	We consider the impacts of the development of oil resources (exploration and extraction) on the lives and livelihoods of people living in the Albertine Graben region of Uganda. These impacts are both positive and negative and include: employment opportunities; infrastructure development; project induced displacement and resettlement; in-migration and influx; inflation; reduction of food security;…	http://dx.doi.org/10.1016/j.exis.2017.12.015
35	Query 01	0	0	1	0	0	Rey-Marti, A; Diaz-Foncea, M; Alguacil-Mari, P	The determinants of social sustainability in work integration social enterprises: the effect of entrepreneurship	ECONOMIC RESEARCH-EKONOMSKA ISTRAZIVANJA	Social sustainability; work integration social enterprises; fsQCA; entrepreneurial traits; entrepreneurial capabilities; entrepreneurial orientation; entrepreneurial behaviour	VENTURE PERFORMANCE; ORIENTATION; BUSINESS; CAPABILITIES; CONSTRUCT; BEHAVIOR; TRAITS; PERSONALITY; LEADERSHIP; INTENTION	Work integration social enterprises (WISEs) exist to fight poverty and social exclusion. They offer support and guidance to those at risk of exclusion to help these individuals join the labour market. This study examines the relationship between social enterprises (specifically, work integration social enterprises) and their social impact, considered here in the form of social sustainability. Thi…	http://dx.doi.org/10.1080/1331677X.2020.1805348
36	Query 01	0	0	0	1	1	Radovanovic, J; Haas, C	The evaluation of bankruptcy prediction models based on socio-economic costs	EXPERT SYSTEMS WITH APPLICATIONS	Machine-learning; Bankruptcy prediction; Evaluation metrics	FINANCIAL RATIOS; NEURAL-NETWORKS; RANDOM FORESTS; PERFORMANCE; SPILLOVER; DISTRESS; COLLAPSE; FIRMS; RISK	Corporate bankruptcies often have severe consequences on all stakeholders, from financial stakeholders losing their investment to employees losing their jobs. Yet traditional bankruptcy prediction models typically focus solely on predicting the event of bankruptcy itself, and do not consider the socio-economic consequences of their prediction. Therefore, this study aims to integrate these perspec…	http://dx.doi.org/10.1016/j.eswa.2023.120275
37	Query 01	0	0	0	1	1	Kalejahi, HK; Ramezani, M; Rostamzadeh, R	Impact of social media on brand commitment: testing the mediation role of perceived value and brand image	INTERNATIONAL JOURNAL OF BUSINESS ENVIRONMENT	social media; brand commitment; perceived value; brand image	E-LEARNING SYSTEMS; CUSTOMER EQUITY; SATISFACTION; GRATIFICATIONS; LOYALTY; EMPLOYEES; QUALITY; MODELS	Today, distinguishing brands by traditional methods has been difficult for firms, because branding is not only a company's share in the market, but it also contributes its share in customer's mind and memory and this is the main pivot of experimental marketing. Given that media encourages members to deep levels of engagement in the society, this leads to creation of trust and commitment of the me…	http://dx.doi.org/10.1504/IJBE.2019.097966
38	Query 01	0	0	0	1	1	Ang, T; Wei, SQ; Anaza, NA	Livestreaming vs pre-recorded: How social viewing strategies impact consumers' viewing experiences and behavioral intentions	EUROPEAN JOURNAL OF MARKETING	Purchase intention; Social viewing; Livestreaming; Pre-recorded	USER EXPERIENCE; PURCHASE INTENTIONS; MEDIA; INTERACTIVITY; COMMUNICATION; AUTHENTICITY; ENGAGEMENT; MODEL; SCALE; CONSEQUENCES	Purpose Marketing researchers currently lack a systematic and empirical understanding of digital social viewing strategies. Drawing on social impact theory, this study aims to investigate if and how firm-initiated digital social viewing strategies (livestreaming vs pre-recorded) influence consumer viewing experiences and consequential behavioral intentions. Design/methodology/approach A scenario-…	http://dx.doi.org/10.1108/EJM-09-2017-0576
39	Query 01	1	0	0	1	1	Do, MN	The key for success in the value chain of a social entrepreneur in Vietnam	JOURNAL OF ENTERPRISING COMMUNITIES-PEOPLE AND PLACES IN THE GLOBAL ECONOMY	Social entrepreneurship; Value chain; Cooperatives	COMPETITIVE ADVANTAGE; MARKET ORIENTATION; PERFORMANCE; ENTERPRISE; COLLABORATION; BUSINESSES; MANAGEMENT; FRAMEWORK; SUPPORT; POVERTY	Purpose This paper intends to analyze a social enterprise as a case example of fulfilling social missions and achieving financial profitability at the same time. This paper aims to illustrate a business partnership that helps to bridge the gap in business and employment opportunities between megacities and suburban areas and examine value-creating activities that generate healthy income stream fo…	http://dx.doi.org/10.1108/JEC-01-2022-0019
40	Query 01	0	0	0	1	0	Hilliard, I; Priede, T	Benchmarking responsible management and non-financial reporting	BENCHMARKING-AN INTERNATIONAL JOURNAL	CSR; Benchmarking; Fuzzy logic; Non-financial reporting (NFR)	CORPORATE SOCIAL-RESPONSIBILITY; LOGIC-BASED APPROACH; FUZZY-LOGIC; SUSTAINABILITY; PERFORMANCE; SYSTEMS; ETHICS; CSR; FRAMEWORK; WORLDS	Purpose The purpose of this paper is to present a model, which assesses the wide range of data offered in non-financial reports, and enables benchmarking of these data between different organizations. Design/methodology/approach This work uses aspects of fuzzy logic and qualitative comparative analysis to build fuzzy sets, which form the basis of the benchmarking tool. Findings The model presente…	http://dx.doi.org/10.1108/BIJ-09-2017-0255
41	Query 01	0	1	0	1	0	Kalika, M; Shenton, G	Measuring business impact: the lessons from the business schools	CORPORATE GOVERNANCE-THE INTERNATIONAL JOURNAL OF BUSINESS IN SOCIETY	Stakeholders; Business education; Corporate social responsibility; Impact; Business schools		Purpose The purpose of this paper is to present an example of a fully operational impact assessment system called Business School Impact System (BSIS). It is designed specifically for business schools with a particular emphasis on their local and regional impact. Since its creation, the process has been adapted to schools of engineering and indeed to entire universities. The question of its relev…	http://dx.doi.org/10.1108/CG-01-2020-0042
42	Query 01	0	0	0	1	1	Kowszyk, Y; Vanclay, F	The possibilities and limitations regarding the use of impact evaluation in corporate social responsibility programs in Latin America	CORPORATE GOVERNANCE-THE INTERNATIONAL JOURNAL OF BUSINESS IN SOCIETY	Monitoring and evaluation; Program evaluation; Corporate social performance; Social license to operate; Corporate social investment; Impact measurement	FINANCIAL PERFORMANCE; HUMAN-RIGHTS; CSR; BUSINESS; PROJECTS; LICENSE; IDENTIFICATION; INVESTMENT; FRAMEWORK; OPERATE	Purpose Improvement in the evaluation methodologies used in the public policy and development fields has increased the amount of evidence-based information available to decision makers. This helps firms evaluate the impacts of their social investments. However, it is not clear whether the business sector is interested in using these methods. This paper aims to describe the level of interest in, k…	http://dx.doi.org/10.1108/CG-01-2020-0038
43	Query 01	0	1	1	1	1	Rayment, J; Sidhu, M; Wright, P; Brown, P; Greenfield, S; Jeffreys, S; Gale, N	Collaboration for Impact: Co-creating a Workforce Development Toolkit Using an Arts-based Approach	INTERNATIONAL JOURNAL OF INTEGRATED CARE	Risk; arts-based methods; community health workers; collaboration; workforce	COMMUNITY-HEALTH WORKERS; RISK WORK; LIFE	Introduction: The identification, communication and management of health risk is a core task of Community Health Workers who operate at the boundaries of community and primary care, often through not-forprofit community interest companies. However, there are few opportunities or resources for workforce development. Publicly funded researchers have an obligation to be useful to the public and furt…	http://dx.doi.org/10.5334/ijic.5377
44	Query 01	1	0	0	1	1	Serreli, M; Petti, L; Raggi, A; Simboli, A; Iuliano, G	Social life cycle assessment of an innovative industrial wastewater treatment plant	INTERNATIONAL JOURNAL OF LIFE CYCLE ASSESSMENT	S-LCA; Social life cycle assessment; Wastewater treatment (WWT); PSILCA; Electronics and semiconductor (E&S) sector; Tetramethylammonium hydroxide (TMAH)	TETRAMETHYLAMMONIUM HYDROXIDE; SUSTAINABILITY; TECHNOLOGIES; TOXICITY; SYSTEMS	Background The social impacts generated by industrial waste treatment processes have not been studied enough, as shown in the literature. Social life cycle assessment studies have mainly focused on the assessment of products and less on industrial waste, especially wastewater, although potentially relevant from an environmental point of view, and also from a social one for various stakeholders. P…	http://dx.doi.org/10.1007/s11367-021-01942-w
45	Query 01	1	0	0	0	1	Freelove, S; Gramatki, I	Creating long term social value on major infrastructure projects: a case study	PROCEEDINGS OF THE INSTITUTION OF CIVIL ENGINEERS-ENGINEERING SUSTAINABILITY			Infrastructure projects have a duty and obligation to create social value that is broader than the core benefits achieved through construction of the asset. It has been recognised that in the procurement and construction of the asset, social value opportunities should be created that respond to the needs of the project location. However, measuring social value for large infrastructure projects is…	http://dx.doi.org/10.1680/jensu.21.00082
46	Query 01	0	1	1	0	0	Curtis, SK; Singh, J; Mont, O; Kessler, A	Systematic framework to assess social impacts of sharing platforms: Synthesising literature and stakeholder perspectives to arrive at a framework and practice-oriented tool	PLOS ONE		COLLABORATIVE ECONOMY; CONSUMER EMPOWERMENT; CONSUMPTION; TRUST; UBER; DISCRIMINATION; TECHNOLOGY; BUSINESS; INTERNET; COHESION	(1) Background Research and user experience suggests both positive and negative social impacts resulting from practices in the sharing economy: social cohesion vs. gentrification; inclusiveness vs. discrimination; flexible employment vs. exploitation. However, as yet, there is no framework for understanding or assessing these social impacts holistically. (2) Objective We aim to improve understand…	http://dx.doi.org/10.1371/journal.pone.0240373
47	Query 01	0	0	0	0	0	Benneworth, P; Olmos-Penuela, J	An openness framework for ex ante evaluation of societal impact of research	RESEARCH EVALUATION	ex ante evaluation; research evaluation; research impact; societal impact; knowledge exchange; science policy	PEER; CREDIBILITY; KNOWLEDGE; IMPROVE; SCIENCE; REF	Over the last decade, the idea of societal impact resulting from publicly funded research has changed from being a relatively fringe concern related to high-technology entrepreneurship and spin-off companies to becoming an increasingly important public policy concern. This has stimulated academic science policy research to investigate the impact of research and conceptualize how knowledge created…	http://dx.doi.org/10.1093/reseval/rvac023
48	Query 01	0	0	0	0	1	Liagkouras, K; Metaxiotis, K; Tsihrintzis, G	Incorporating environmental and social considerations into the portfolio optimization process	ANNALS OF OPERATIONS RESEARCH	Corporate social responsibility; Environmental responsibility; Optimal portfolio allocation; Evolutionary algorithms	EVOLUTIONARY ALGORITHMS; RESPONSIBLE INVESTMENT; INDEX TRACKING; PERFORMANCE; RISK; DIVERSIFICATION; SELECTION; FUNDS; STOCK; FRAMEWORK	Over the last years, more and more companies face increased pressure by the public to provide information on how they perform on environmental, social and governance (ESG) issues. However, so far a very small number of studies have investigated optimal ways to construct socially responsible portfolios, either in the sense of the screening criteria used to narrow the investment universe, or the op…	http://dx.doi.org/10.1007/s10479-020-03554-3
49	Query 01	0	0	0	1	1	Mondragon, NI; Santamaria, MD; Txertudi, MB; Saez, IA	Image-based Abuse: Debate and Reflections on the Iveco Case in Spain on Twitter	JOURNAL OF INTERPERSONAL VIOLENCE	image-based abuse; revenge porn; sexting; Twitter; violence against women	DOMESTIC VIOLENCE; SEXUAL VICTIMIZATION; REVENGE PORN; NUMBER-METOO; SOCIAL MEDIA; TECHNOLOGY; PREVALENCE; GENDER; PORNOGRAPHY; INFORMATION	The instance of image-based abuse that ended in the victim's suicide, known as the Iveco case, had an unprecedented social impact in Spain in 2019. This case provoked a great social reaction and became particularly viral on social networks such as Twitter. The present research investigates how this case has been dealt with through Twitter discourse. In particular, this study aimed to identify the…	http://dx.doi.org/10.1177/0886260520967143
50	Query 01	1	0	1	1	1	Dulia, EF; Sabuj, MS; Shihab, SAM	Benefits of Advanced Air Mobility for Society and Environment: A Case Study of Ohio	APPLIED SCIENCES-BASEL	advanced air mobility; cost benefit analysis; ARIMA forecasting; electric vertical take-off and landing aircraft; small unmanned aircraft system; green transportation	TRAVEL-TIME SAVINGS	Advanced Air Mobility (AAM) is an emerging transportation system that will enable the safe and efficient low altitude operations and applications of unmanned aircraft (e.g., passenger transportation and cargo delivery) in the national airspace. This system is currently under active research and development by NASA in collaboration with FAA, other federal partner agencies, industry, and academia t…	http://dx.doi.org/10.3390/app12010207
51	Query 01	1	0	0	0	1	Caruso, MC; Pascale, C; Camacho, E; Ferrara, L	Comparative environmental and social life cycle assessments of off-shore aquaculture rafts made in ultra-high performance concrete (UHPC)	INTERNATIONAL JOURNAL OF LIFE CYCLE ASSESSMENT	Ultra-High Durability Concrete; Comparative Life Cycle Assessment; Comparative Social Life Cycle Assessment; Infrastructure durability; Infrastructures in extremely aggressive exposures; Durability of structures		Purpose This paper aims to compare the environmental and social impacts of three types of rafts for mussel farming in Spain. These structures, traditionally made of wood, have a short lifespan and, because of their service conditions, require frequent maintenance in order to be fully operational. An innovative solution made with ultra-high performance concrete (UHPC) was developed in 2016 by RDC,…	http://dx.doi.org/10.1007/s11367-021-02017-6
52	Query 01	0	0	0	1	0	Dinu, V; Bunea, M	THE CORPORATE SOCIAL RESPONSIBILITY OF THE ROMANIAN BANKING SYSTEM	E & M EKONOMIE A MANAGEMENT	Corporate social responsibility; financial performances; return indicators; Romanian banking system	FINANCIAL PERFORMANCE; REPUTATION; FIRM	For the Romanian banking system, the corporate social responsibility (CSR) concept is not a new one, but its importance raises more and more awareness lately, the financial crisis of 2008 significantly bringing to surface the need to integrate the moral principles in the banking activity. The corporate social responsibility (CSR) takes into account the strategies that help companies to run their …	http://dx.doi.org/10.15240/tul/001/2019-4-008
53	Query 01	0	0	0	0	1	Museba, TJ; Ranganai, E; Gianfrate, G	Customer perception of adoption and use of digital financial services and mobile money services in Uganda	JOURNAL OF ENTERPRISING COMMUNITIES-PEOPLE AND PLACES IN THE GLOBAL ECONOMY	Disruptive innovation; Mobile money; Financial inclusion; Fintech; Digital financial services		Purpose This paper aims to investigate the impact of fintech, mobile money and digital financial services in Uganda and factors impacting adoption of the services. The study will also determine their social impact through financial inclusion in the Ugandan market. Design/methodology/approach This study covers the adoption and use of fintech, mobile money and digital financial services in Uganda. …	http://dx.doi.org/10.1108/JEC-07-2020-0127
54	Query 01	0	0	1	1	1	Zebryte, I; Jorquera, H	Chilean tourism sector B Corporations: evidence of social entrepreneurship and innovation	INTERNATIONAL JOURNAL OF ENTREPRENEURIAL BEHAVIOUR & RESEARCH	Latin America; Social entrepreneurship; Social innovation; Business models; B Corporation	CREATING SHARED VALUE; HYBRID ORGANIZATIONS; SUSTAINABILITY; ENTERPRISES; PERSPECTIVE; CHALLENGES	Purpose - The purpose of this paper is to address the question of how social entrepreneurs achieve the desired impact-based model of business. Design/methodology/approach - Qualitative research design included semi-structured in-depth interviews with entrepreneurs of three Chilean Tourism B Corporations (B Corps), participant observation of the Latin American B Movement, and print, digital and so…	http://dx.doi.org/10.1108/IJEBR-07-2017-0218
55	Query 01	0	1	0	0	1	Loosemore, M; Higgon, D; Osborne, J	Managing new social procurement imperatives in the Australian construction industry	ENGINEERING CONSTRUCTION AND ARCHITECTURAL MANAGEMENT	Collaboration; Intermediary; Social value; Social procurement; Social innovation	SECTOR; ENTERPRISES	Purpose This paper responds to the need for more construction project management research in the emerging field of social procurement. It contributes by exploring the potential value of cross-sector collaboration and project-based intermediation in meeting new social procurement imperatives. Design/methodology/approach A thematic exploratory case study analysis is presented of seventy-three inter…	http://dx.doi.org/10.1108/ECAM-11-2019-0643
56	Query 02	0	0	1	1	1	Laguna, LM; Grande, EU; Zurdo, RP	Are companies receiving grants transparent? The social impact in Spain and its evaluation	REVESCO-REVISTA DE ESTUDIOS COOPERATIVOS	Disclousure rate index; Accountability; Active Advertisement; Anti-Corruption Policies; Social Sustainability; Transparency accreditation	ACCOUNTABILITY; PERFORMANCE; MANAGEMENT	The main objective of this paper is the proposal of a model framework, named as Business Transparency of Enterprises that receive Grants (TESUB), which will, afterwards, be applied to evaluate how these private enterprises communicate and share information when the transferor of such information is a public administration body. A prior proposal of indicators has been designed, those indicators ha…	http://dx.doi.org/10.5209/REVE.75567
57	Query 02	0	1	0	1	1	Eberle, U; Wenzig, J; Mumm, N	Assessing the contribution of products to the United Nations' Sustainable Development Goals: a methodological proposal	INTERNATIONAL JOURNAL OF LIFE CYCLE ASSESSMENT	2030 agenda of the United Nations; Life cycle sustainability assessment; Social impact assessment; Social performance measurement; Sustainability accounting; Supply chain management; Corporate sustainability; Corporate social responsibility	LIFE-CYCLE ASSESSMENT	Purpose The 17 Sustainable Development Goals (SDGs) and their 169 targets pose the most important framework for sustainable development worldwide. However, the contributions of products and companies to the SDGs using social and environmental life cycle assessment (S-LCA; E-LCA) have not been thoroughly addressed in the scientific literature. The purpose of this research is therefore to identify …	http://dx.doi.org/10.1007/s11367-022-02063-8
58	Query 03	0	0	1	1	1	Widyawati, L	Measurement concerns and agreement of environmental social governance ratings	ACCOUNTING AND FINANCE	Convergence; Environmental social governance; Rating; Reliability; Responsible investment	INTERRATER RELIABILITY; CONSTRUCT-VALIDITY; PERFORMANCE; SUSTAINABILITY; RESPONSIBILITY; BUSINESS; TRADE; FIRMS; CSR	Measurement quality of environmental, social, and governance (ESG) rating is important, considering the increasing interest in socially responsible investment. This paper examines the measurement quality of four ESG ratings. Comprehensive analysis of the ratings, including its dimensionality, reliability, and validity suggests that they have significantly different measurement construct and measu…	http://dx.doi.org/10.1111/acfi.12638
59	Query 03	0	1	1	0	0	Sultana, S; Zulkifli, N; Zainal, D	Environmental, Social and Governance (ESG) and Investment Decision in Bangladesh	SUSTAINABILITY	ESG; investment decision; the purpose of investment; investment horizon; stock market; sustainable development	BEHAVIORAL FINANCE; SUSTAINABLE DEVELOPMENT; RESPONSIBLE INVESTMENT; PLANNED BEHAVIOR; INVESTORS; PERFORMANCE; ATTITUDES; ACCOUNTABILITY; DRIVERS; MODELS	As a key facet of sustainable development, environmental, social and governance (ESG) discretion on stock market investment decision is gaining prevalence following the global financial crisis. ESG considers the sustainable return, risk reduction, and accountability aspects of investments. This study is an exploration of the individual stock market investors' preferences for ESG issues and the in…	http://dx.doi.org/10.3390/su10061831
60	Query 03	0	0	1	0	0	Dempere, J; Abdalla, S	The Impact of Women's Empowerment on the Corporate Environmental, Social, and Governance (ESG) Disclosure	SUSTAINABILITY	ESG; environmental; social responsibility; corporate governance; gender diversity; women's empowerment; board diversity; executive diversity; ESG disclosure; sustainability	GENDER DIVERSITY; BOARD DIVERSITY; FIRM-VALUE; RESPONSIBILITY; PERFORMANCE; SUSTAINABILITY; DIRECTORS	This research article examines the relationship between women's empowerment and corporate ESG disclosure variables by analyzing 10,121 publicly traded companies listed worldwide with historical ESG data available in Bloomberg from 2016 to 2020. The paper seeks to answer whether corporate gender diversity directly affects companies' ESG disclosure by using proprietary Bloomberg ESG disclosure scor…	http://dx.doi.org/10.3390/su15108173
61	Query 03	0	0	1	1	1	Landi, GC; Iandolo, F; Renzi, A; Rey, A	Embedding sustainability in risk management: The impact of environmental, social, and governance ratings on corporate financial risk	CORPORATE SOCIAL RESPONSIBILITY AND ENVIRONMENTAL MANAGEMENT	corporate financial risk; corporate social responsibility; corporate sustainability; environmental; social; and governance; window dressing	SHAREHOLDER VALUE; RESPONSIBILITY; PERFORMANCE; CSR; REPUTATION; DISCLOSURE; INSURANCE; MARKET; PERCEPTIONS; VALUATION	This study investigates the effect of corporate social and environmental evaluation on investors' risk perception to explore the potential market risk for public companies that adopt a sustainable and responsible corporate strategy. We referred to the triple corporate assessment according to environmental, social, and governance (ESG) criteria to check whether ESG factors-meant to direct firms to…	http://dx.doi.org/10.1002/csr.2256
62	Query 03	0	0	1	0	0	Santamaria, R; Paolone, F; Cucari, N; Dezi, L	Non-financial strategy disclosure and environmental, social and governance score: Insight from a configurational approach	BUSINESS STRATEGY AND THE ENVIRONMENT	disclosure measurements; ESG score; ESG strategy; non-financial information; non-financial reporting directive; qualitative comparative analysis	SUSTAINABLE DEVELOPMENT; STAKEHOLDER ENGAGEMENT; CORPORATE DISCLOSURE; RESPONSIBILITY; PERFORMANCE; QUALITY; CSR; DETERMINANTS; INFORMATION; IMPACT	Evaluating the determinants of environmental, social and governance (ESG) score is significant for topic for academics and regulators and companies. Despite its importance, little attention has been paid to non-financial strategy disclosure and how to communicate non-financial information. However, in the recent years, attention to the topic has considerably increased as demonstrated, in the Euro…	http://dx.doi.org/10.1002/bse.2728
63	Query 03	0	0	0	0	1	Yip, AWH; Yu, WYP	The Quality of Environmental KPI Disclosure in ESG Reporting for SMEs in Hong Kong	SUSTAINABILITY	ESG; sustainability; environmental KPIs; HKEx; disclosure quality	BUSINESS SUSTAINABILITY; CORPORATE GOVERNANCE; GROUNDED THEORY; PERFORMANCE; INFORMATION; LEGITIMACY; MOTIVATIONS; DETERRENCE; AGENCY; MARKET	Since 2016, the Hong Kong Stock Exchange (HKEx) has required listed companies to issue Environment, Social and Governance (ESG) reports annually. The purpose of ESG reports is to inform stakeholders and the general public of listed companies' performance in ESG aspects. For big corporations, issuing ESG reports and reporting their key performance indicators (KPIs) are not a problem because they h…	http://dx.doi.org/10.3390/su15043634
64	Query 03	0	0	1	1	0	Louche, C; Delautre, G; Pimentel, GB	Assessing companies' decent work practices: An analysis of ESG rating methodologies	INTERNATIONAL LABOUR REVIEW	ESG rating; responsible investment; decent work; measurement; corporate social responsibility	CORPORATE SOCIAL-RESPONSIBILITY; TALK; DISCLOSURE; DYNAMICS; WALKING	Environmental, social and governance (ESG) rating agencies, as non-financial data providers, have become central actors in the field of responsible investment. Although research has explored the construction of ESG metrics, little is known about how agencies evaluate decent work. Building on the analysis of six rating agencies, this article investigates how these actors measure and assess compani…	http://dx.doi.org/10.1111/ilr.12370
65	Query 03	0	0	1	1	1	Atkins, J; Doni, F; Gasperini, A; Artuso, S; La Torre, I; Sorrentino, L	Exploring the Effectiveness of Sustainability Measurement: Which ESG Metrics Will Survive COVID-19?	JOURNAL OF BUSINESS ETHICS	Pandemic crisis; ESG disclosure; Metric; Reactivity; Institutionalism; Resilience	CORPORATE SOCIAL-RESPONSIBILITY; VALUE CREATION; DISCLOSURE; ACCOUNTABILITY; RESILIENCE; CHALLENGES; MANAGEMENT; COMPANIES; INSIGHTS; IMPACT	This paper aims to investigate the current state of play on Environmental Social and Governance (ESG) integration and check the validity of the current metrics system by assessing if it will survive the COVID-19 crisis. By adopting a qualitative research approach through semi-structured anonymous interviews with 14 senior managers of six European listed companies we use a framework by assessing t…	http://dx.doi.org/10.1007/s10551-022-05183-1
66	Query 03	0	0	1	1	1	Hassani, H; Unger, S; Entezarian, MR	Information Content Measurement of ESG Factors via Entropy and Its Impact on Society and Security	INFORMATION	applied systems analysis; socio-technological systems; entropy; ESG; sustainability; society and security	PRINCIPLES	We conducted a singular and sectoral vulnerability assessment of ESG factors of Dow-30-listed companies by applying the entropy weight method and analyzing each ESG factor's information contribution to the overall ESG disclosure score. By reducing information entropy information, weaknesses in the structure of a socio-technological system can be identified and improved. The relative information g…	http://dx.doi.org/10.3390/info12100391
67	Query 03	0	0	1	1	1	Wang, DL; Peng, K; Tang, KY; Wu, YW	Does Fintech Development Enhance Corporate ESG Performance? Evidence from an Emerging Market	SUSTAINABILITY	fintech; financial constraints; ESG performance	SOCIAL-RESPONSIBILITY; FINANCIAL PERFORMANCE; FIRM VALUE; INVESTMENT; IMPACT	The effectiveness of environmental, social, and governance (ESG) has been widely discussed and is often linked to corporate sustainability strategies. However, corporate ESG performance cannot be achieved without the support of financial development and the underlying mechanisms through which fintech development affects corporate ESG performance in emerging markets remain unexplored. Firms that a…	http://dx.doi.org/10.3390/su142416597
68	Query 03	0	0	0	0	1	Garling, T; Jansson, M	Sustainable Investment: Consequences for Psychological Well-Being	SUSTAINABILITY	sustainable investment; psychological well-being; unsustainable consumption; conceptual analysis; review	LIFE; HAPPINESS; IMPACT; HAPPY; WEALTH; RETURN; WORK; RISK; TIME; ESG	This paper sets the stage for research on sustainable investment (SI) related to psychological well-being (PWB). It recognizes the threat of current global consumption levels to exceed the planetary boundaries and asks what roles financial markets may play in reducing these threats without compromising PWB. SI integrates environmental (E), social (S), and governance (G) factors alongside financia…	http://dx.doi.org/10.3390/su13169256
69	Query 03	0	0	0	0	1	Sepulveda-Alzate, YM; Garcia-Benau, MA; Gomez-Villegas, M	Materiality assessment: the case of Latin American listed companies	SUSTAINABILITY ACCOUNTING MANAGEMENT AND POLICY JOURNAL	Materiality; Stakeholder engagement; Sustainability report; Principal component analysis (PCA); Global reporting initiative (GRI)	STAKEHOLDER ENGAGEMENT; SUSTAINABILITY; DISCLOSURE; DETERMINANTS; MODEL; GOVERNANCE; MANAGEMENT; COUNTRY; QUALITY; SYSTEM	Purpose This paper aims to propose a measurement of the materiality of environmental, social and governance information (ESG) reported by listed companies belonging to sensitive industries in Colombia, Mexico, Brazil, Chile and Argentina. This analysis is carried out from the insights of stakeholder theory, legitimacy theory and institutional theory. The research questions addressed are: What typ…	http://dx.doi.org/10.1108/SAMPJ-10-2020-0358
70	Query 03	0	0	1	1	1	De Castro, AV; Pacheco, GR; Gonzalez, FJN	HOLISTIC APPROACH TO THE SUSTAINABLE COMMERCIAL PROPERTY BUSINESS: ANALYSIS OF THE MAIN EXISTING SUSTAINABILITY CERTIFICATIONS	INTERNATIONAL JOURNAL OF STRATEGIC PROPERTY MANAGEMENT	sustainable development; real estate; green building certification; corporate social responsibility; commercial property; decision support model	RATING SYSTEMS	Sustainability is no longer a new concept. However, applying, measuring and reporting on the sustainability initiative is still a somewhat confused and subjective issue. There is a huge variety of sustainability guidelines and green building schemes of differing natures, meanings and wordings. Despite this, there is no one guideline providing a cross-reference between corporate social responsibil…	http://dx.doi.org/10.3846/ijspm.2020.12174
